# Supplementary material for: Vector dynamics influence spatially imperfect genetic interventions against disease
Source: Evol Med Public Health. 2020 Dec 27;9(1):1–10. doi: 10.1093/emph/eoaa035 (PMC7910803; doi:10.1093/emph/eoaa035)
Supplement: eoaa035_Supplementary_Data [file eoaa035_supplementary_data.zip]

Archive with 5 entries (5 files):
- natbib.ins
- ouparticle.cls
- patch.bib
- abbrvnatemph.bst
- natbib.dtx
