# Supplementary material for: Vector dynamics influence spatially imperfect genetic interventions against disease
Source: Evol Med Public Health. 2020 Dec 27;9(1):1–10. doi: 10.1093/emph/eoaa035 (PMC7910803; doi:10.1093/emph/eoaa035)
Supplement: eoaa035_Supplementary_Data [file eoaa035_supplementary_data.zip › natbib.ins]

% File: natbib.ins
% Copyright 2009 Patrick W. Daly
%
% This is the natbib installation file for extracting package and driver
% files from the original source file. Simply process it under
% TeX or LaTeX.
%
% This installation works with docstrip 2.4 or later.

\def\batchfile{natbib.ins}
\input docstrip

\preamble
=============================================
IMPORTANT NOTICE:

This program can be redistributed and/or modified under the terms
of the LaTeX Project Public License Distributed from CTAN
archives in directory macros/latex/base/lppl.txt; either
version 1 of the License, or any later version.

This is a generated file.
It may not be distributed without the original source file \inFileName.

Full documentation can be obtained by LaTeXing that original file.
Only a few abbreviated comments remain here to describe the usage.
=============================================
\endpreamble
\postamble

<<<<< End of generated file <<<<<<
\endpostamble
\keepsilent

\declarepreamble\refsheet
=============================================
IMPORTANT NOTICE:

This program can be redistributed and/or modified under the terms
of the LaTeX Project Public License Distributed from CTAN
archives in directory macros/latex/base/lppl.txt; either
version 1 of the License, or any later version.

This is a generated file.
It may not be distributed without the original source file \inFileName.

This is a Reference Sheet for natbib. It consists of excerpts from the
original source file.

For more details, LaTeX the source \inFileName.
==============================================
\endpreamble

\declarepostamble\refsheetq

End of Reference Sheet file

\endpostamble

\declarepreamble\driver
============================================
This is the driver file to produce the LaTeX documentation
from the original source file \inFileName.

Make changes to it as needed. (Never change the file \inFileName!)
============================================
\endpreamble

\declarepostamble\driverq

End of documentation driver file.
\endpostamble

\askforoverwritefalse
\generate{\file{natbib.sty}{\from{natbib.dtx}{package,all}}
          \file{natnotes.tex}{\usepreamble\refsheet\usepostamble\refsheetq
                                \from{natbib.dtx}{notes}}
          \file{natbib.ltx}{\usepreamble\driver\usepostamble\driverq
                           \from{natbib.dtx}{driver}}
         }

\obeyspaces
\Msg{*********************************************}%
\Msg{* For documentation, process natbib.dtx     *}%
\Msg{*    or the driver file      natbib.ltx     *}%
\Msg{* For reference sheet, process natnotes.tex *}
\Msg{*********************************************}
