# Supplementary material for: Vector dynamics influence spatially imperfect genetic interventions against disease
Source: Evol Med Public Health. 2020 Dec 27;9(1):1–10. doi: 10.1093/emph/eoaa035 (PMC7910803; doi:10.1093/emph/eoaa035)
Supplement: eoaa035_Supplementary_Data [file eoaa035_supplementary_data.zip › patch.bib]

@article{gould08,
	title = {Broadening the application of evolutionarily based genetic pest management},
	volume = {62},
	issn = {0014-3820},
	doi = {10.1111/j.1558-5646.2007.00298.x},
	abstract = {Insect- and tick-vectored diseases such as malaria, dengue fever, and Lyme disease cause human suffering, and current approaches for prevention are not adequate. Invasive plants and animals such as Scotch broom, zebra mussels, and gypsy moths continue to cause environmental damage and economic losses in agriculture and forestry. Rodents transmit diseases and cause major pre- and postharvest losses, especially in less affluent countries. Each of these problems might benefit from the developing field of Genetic Pest Management that is conceptually based on principles of evolutionary biology. This article briefly describes the history of this field, new molecular tools in this field, and potential applications of those tools. There will be a need for evolutionary biologists to interact with researchers and practitioners in a variety of other fields to determine the most appropriate targets for genetic pest management, the most appropriate methods for specific targets, and the potential of natural selection to diminish the effectiveness of genetic pest management. In addition to producing environmentally sustainable pest management solutions, research efforts in this area could lead to new insights about the evolution of selfish genetic elements in natural systems and will provide students with the opportunity to develop a more sophisticated understanding of the role of evolutionary biology in solving societal problems.},
	language = {eng},
	number = {2},
	journal = {Evolution},
	author = {Gould, F},
	year = {2008},
	pmid = {17999722},
	keywords = {Animals, Animals, Genetically Modified, Biological Evolution, DNA, Drosophila, Evolution, Molecular, Genetic Techniques, Genetic Variation, Insect Control, Insects, Mice, Models, Genetic, Pest Control, Pest Control, Biological, Rats},
	pages = {500--510}
}

@article{gould08a,
	title = {A killer-rescue system for self-limiting gene drive of anti-pathogen constructs},
	volume = {275},
	issn = {0962-8452},
	doi = {10.1098/rspb.2008.0846},
	abstract = {A number of genetic mechanisms have been suggested for driving anti-pathogen genes into natural populations. Each of these mechanisms requires complex genetic engineering, and most are theoretically expected to permanently spread throughout the target species' geographical range. In the near term, risk issues and technical limits of molecular methods could delay the development and use of these mechanisms. We propose a gene-drive mechanism that can be self-limiting over time and space, and is simpler to build. This mechanism involves one gene that codes for toxicity (killer) and a second that confers immunity to the toxic effects (rescue). We use population-genetic models to explore cases with one or two independent insertions of the killer gene and one insertion of the rescue gene. We vary the dominance and penetrance of gene action, as well as the magnitude of fitness costs. Even with the fitness costs of 10 per cent for each gene, the proportion of mosquitoes expected to transmit the pathogen decreases below 5 per cent for over 40 generations after one 2:1 release (engineered:wild) or after four 1:2 releases. Both the killer and rescue genes will be lost from the population over time, if the rescue construct has any associated fitness cost. Molecular approaches for constructing strains are discussed.},
	language = {eng},
	number = {1653},
	journal = {Proceedings. Biological Sciences / The Royal Society},
	author = {Gould, Fred and Huang, Yunxin and Legros, Mathieu and Lloyd, Alun L.},
	month = dec,
	year = {2008},
	pmid = {18765342},
	pmcid = {PMC2572679},
	keywords = {Alleles, Animals, Culicidae, Disease Transmission, Infectious, Gene Frequency, Genes, Lethal, Genetic Engineering, Genotype, Inheritance Patterns, Insect Vectors, Models, Genetic, Transgenes},
	pages = {2823--2829}
}

@incollection{klassen05,
	title = {History of the sterile insect technique},
	copyright = {©2005 IAEA},
	isbn = {978-1-4020-4050-4 978-1-4020-4051-1},
	url = {http://link.springer.com.ezproxy.lib.utexas.edu/chapter/10.1007/1-4020-4051-2_1},
	abstract = {During the 1930s and 1940s the idea of releasing insects of pest species to introduce sterility (sterile insect technique or SIT) into wild populations, and thus control them, was independently conceived in three extremely diverse intellectual environments. The key researchers were A. S. Serebrovskii at Moscow State University, F. L. Vanderplank at a tsetse field research station in rural Tanganyika (now Tanzania), and E. F. Knipling of the United States Department of Agriculture. Serebrovskii’s work on chromosomal translocations for pest population suppression could not succeed in the catastrophic conditions in the USSR during World War II, after which he died. Vanderplank used hybrid sterility to suppress a tsetse population in a large field experiment, but lacked the resources to develop this method further. Knipling and his team exploited H. J. Muller’s discovery that ionizing radiation can induce dominant lethal mutations, and after World War II this approach was applied on an area-wide basis to eradicate the New World screwworm Cochliomyia hominivorax (Coquerel) in the USA, Mexico, and Central America. Since then very effective programmes integrating the SIT have been mounted against tropical fruit flies, some species of tsetse flies Glossina spp., the pink bollworm Pectinophora gossypiella (Saunders), and the codling moth Cydia pomonella (L.). In non-isolated onion fields in the Netherlands, the onion maggot Delia antiqua (Meigen) has since 1981 been suppressed by the SIT. In the 1970s there was much research conducted on mosquito SIT, which then went into “eclipse”, but now appears to be reviving. Development of the SIT for use against the boll weevil Anthonomus grandis grandis Boheman and the gypsy moth Lymantria dispar (L.) has ended, but it is in progress for two sweetpotato weevil species, Cylas formicarius (F.) and Euscepes postfasciatus (Fairmaire), the false codling moth Cryptophlebia leucotreta (Meyrick), the carob moth Ectomyelois ceratoniae (Zeller), the cactus moth Cactoblastis cactorum (Berg), the Old World screwworm Chrysomya bezziana (Villeneuve), additional Glossina spp., other Anastrepha spp. and Bactrocera spp. fruit flies, and other pest insects.},
	language = {en},
	urldate = {2015-05-09},
	booktitle = {Sterile {Insect} {Technique}},
	publisher = {Springer Netherlands},
	author = {Klassen, W. and Curtis, C. F.},
	editor = {Dyck, V. A. and Hendrichs, J. and Robinson, A. S.},
	year = {2005},
	keywords = {Biological Techniques, Entomology, Zoology},
	pages = {3--36}
}

@book{dyck05,
	title = {Sterile {Insect} {Technique}},
	isbn = {978-1-4020-4050-4},
	publisher = {Springer-Verlag},
	author = {Dyck, V. A. and Hendrichs, J. and Robinson, A. S.},
	month = jan,
	year = {2005}
}

@article{burt14,
	title = {Heritable strategies for controlling insect vectors of disease},
	volume = {369},
	issn = {1471-2970},
	doi = {10.1098/rstb.2013.0432},
	abstract = {Mosquito-borne diseases are causing a substantial burden of mortality, morbidity and economic loss in many parts of the world, despite current control efforts, and new complementary approaches to controlling these diseases are needed. One promising class of new interventions under development involves the heritable modification of the mosquito by insertion of novel genes into the nucleus or of Wolbachia endosymbionts into the cytoplasm. Once released into a target population, these modifications can act to reduce one or more components of the mosquito population's vectorial capacity (e.g. the number of female mosquitoes, their longevity or their ability to support development and transmission of the pathogen). Some of the modifications under development are designed to be self-limiting, in that they will tend to disappear over time in the absence of recurrent releases (and hence are similar to the sterile insect technique, SIT), whereas other modifications are designed to be self-sustaining, spreading through populations even after releases stop (and hence are similar to traditional biological control). Several successful field trials have now been performed with Aedes mosquitoes, and such trials are helping to define the appropriate developmental pathway for this new class of intervention.},
	language = {eng},
	number = {1645},
	journal = {Philosophical Transactions of the Royal Society of London. Series B, Biological Sciences},
	author = {Burt, Austin},
	year = {2014},
	pmid = {24821918},
	pmcid = {PMC4024225},
	keywords = {Animals, Biological Control Agents, Culicidae, Culicidae: genetics, Culicidae: microbiology, Culicidae: pathogenicity, Cytoplasm, Cytoplasm: microbiology, Dengue, Dengue: prevention \& control, Humans, Insect Vectors, Insect Vectors: genetics, Insect Vectors: microbiology, Longevity, Malaria, Malaria: prevention \& control, Mosquito Control, Mosquito Control: methods, Mosquito Control: trends, Wolbachia, Wolbachia: genetics},
	pages = {20130432}
}

@article{burt03,
	title = {Site-specific selfish genes as tools for the control and genetic engineering of natural populations},
	volume = {270},
	issn = {0962-8452},
	doi = {10.1098/rspb.2002.2319},
	abstract = {Site-specific selfish genes exploit host functions to copy themselves into a defined target DNA sequence, and include homing endonuclease genes, group II introns and some LINE-like transposable elements. If such genes can be engineered to target new host sequences, then they can be used to manipulate natural populations, even if the number of individuals released is a small fraction of the entire population. For example, a genetic load sufficient to eradicate a population can be imposed in fewer than 20 generations, if the target is an essential host gene, the knockout is recessive and the selfish gene has an appropriate promoter. There will be selection for resistance, but several strategies are available for reducing the likelihood of it evolving. These genes may also be used to genetically engineer natural populations, by means of population-wide gene knockouts, gene replacements and genetic transformations. By targeting sex-linked loci just prior to meiosis one may skew the population sex ratio, and by changing the promoter one may limit the spread of the gene to neighbouring populations. The proposed constructs are evolutionarily stable in the face of the mutations most likely to arise during their spread, and strategies are also available for reversing the manipulations.},
	language = {eng},
	number = {1518},
	journal = {Proceedings. Biological Sciences / The Royal Society},
	author = {Burt, Austin},
	month = may,
	year = {2003},
	pmid = {12803906},
	pmcid = {PMC1691325},
	keywords = {Animals, DNA, DNA Transposable Elements, Female, Gene Conversion, Genetic Engineering, Genetics, Population, Male, Meiosis, Models, Genetic, Pest Control, Biological, Population Control, Recombination, Genetic, Sex Ratio},
	pages = {921--928}
}

@book{keeling08,
	title = {Modeling {Infectious} {Diseases} in {Humans} and {Animals}},
	isbn = {978-0-691-11617-4},
	abstract = {For epidemiologists, evolutionary biologists, and health-care professionals, real-time and predictive modeling of infectious disease is of growing importance. This book provides a timely and comprehensive introduction to the modeling of infectious diseases in humans and animals, focusing on recent developments as well as more traditional approaches.  Matt Keeling and Pejman Rohani move from modeling with simple differential equations to more recent, complex models, where spatial structure, seasonal "forcing," or stochasticity influence the dynamics, and where computer simulation needs to be used to generate theory. In each of the eight chapters, they deal with a specific modeling approach or set of techniques designed to capture a particular biological factor. They illustrate the methodology used with examples from recent research literature on human and infectious disease modeling, showing how such techniques can be used in practice. Diseases considered include BSE, foot-and-mouth, HIV, measles, rubella, smallpox, and West Nile virus, among others. Particular attention is given throughout the book to the development of practical models, useful both as predictive tools and as a means to understand fundamental epidemiological processes. To emphasize this approach, the last chapter is dedicated to modeling and understanding the control of diseases through vaccination, quarantine, or culling.  Comprehensive, practical introduction to infectious disease modeling  Builds from simple to complex predictive models  Models and methodology fully supported by examples drawn from research literature  Practical models aid students' understanding of fundamental epidemiological processes  For many of the models presented, the authors provide accompanying programs written in Java, C, Fortran, and MATLAB  In-depth treatment of role of modeling in understanding disease control},
	language = {en},
	publisher = {Princeton University Press},
	author = {Keeling, Matt J. and Rohani, Pejman},
	year = {2008},
	note = {Google-Books-ID: G8enmS23c6YC}
}

@article{north19,
	title = {Modelling the potential of genetic control of malaria mosquitoes at national scale},
	volume = {17},
	issn = {1741-7007},
	doi = {10.1186/s12915-019-0645-5},
	abstract = {BACKGROUND: The persistence of malaria in large parts of sub-Saharan Africa has motivated the development of novel tools to complement existing control programmes, including gene-drive technologies to modify mosquito vector populations. Here, we use a stochastic simulation model to explore the potential of using a driving-Y chromosome to suppress vector populations in a 106 km2 area of West Africa including all of Burkina Faso.
RESULTS: The consequence of driving-Y introductions is predicted to vary across the landscape, causing elimination of the target species in some regions and suppression in others. We explore how this variation is determined by environmental conditions, mosquito behaviour, and the properties of the gene-drive. Seasonality is particularly important, and we find population elimination is more likely in regions with mild dry seasons whereas suppression is more likely in regions with strong seasonality.
CONCLUSIONS: Despite the spatial heterogeneity, we suggest that repeated introductions of modified mosquitoes over a few years into a small fraction of human settlements may be sufficient to substantially reduce the overall number of mosquitoes across the entire geographic area.},
	language = {eng},
	number = {1},
	journal = {BMC biology},
	author = {North, Ace R. and Burt, Austin and Godfray, H. Charles J.},
	year = {2019},
	pmid = {30922310},
	pmcid = {PMC6440076},
	keywords = {Driving-Y, Gene-drive, Malaria, Mosquito},
	pages = {26}
}

@article{gantz15,
	title = {Highly efficient {Cas9}-mediated gene drive for population modification of the malaria vector mosquito {Anopheles} stephensi},
	volume = {112},
	issn = {1091-6490},
	doi = {10.1073/pnas.1521077112},
	abstract = {Genetic engineering technologies can be used both to create transgenic mosquitoes carrying antipathogen effector genes targeting human malaria parasites and to generate gene-drive systems capable of introgressing the genes throughout wild vector populations. We developed a highly effective autonomous Clustered Regularly Interspaced Short Palindromic Repeats (CRISPR)-associated protein 9 (Cas9)-mediated gene-drive system in the Asian malaria vector Anopheles stephensi, adapted from the mutagenic chain reaction (MCR). This specific system results in progeny of males and females derived from transgenic males exhibiting a high frequency of germ-line gene conversion consistent with homology-directed repair (HDR). This system copies an ∼ 17-kb construct from its site of insertion to its homologous chromosome in a faithful, site-specific manner. Dual anti-Plasmodium falciparum effector genes, a marker gene, and the autonomous gene-drive components are introgressed into ∼ 99.5\% of the progeny following outcrosses of transgenic lines to wild-type mosquitoes. The effector genes remain transcriptionally inducible upon blood feeding. In contrast to the efficient conversion in individuals expressing Cas9 only in the germ line, males and females derived from transgenic females, which are expected to have drive component molecules in the egg, produce progeny with a high frequency of mutations in the targeted genome sequence, resulting in near-Mendelian inheritance ratios of the transgene. Such mutant alleles result presumably from nonhomologous end-joining (NHEJ) events before the segregation of somatic and germ-line lineages early in development. These data support the design of this system to be active strictly within the germ line. Strains based on this technology could sustain control and elimination as part of the malaria eradication agenda.},
	language = {eng},
	number = {49},
	journal = {Proceedings of the National Academy of Sciences of the United States of America},
	author = {Gantz, Valentino M. and Jasinskiene, Nijole and Tatarenkova, Olga and Fazekas, Aniko and Macias, Vanessa M. and Bier, Ethan and James, Anthony A.},
	month = dec,
	year = {2015},
	pmid = {26598698},
	pmcid = {PMC4679060},
	keywords = {Animals, Animals, Genetically Modified, Anopheles, Clustered Regularly Interspaced Short Palindromic Repeats, CRISPR, eradication, Female, Insect Vectors, Malaria, Male, MCR, Mosquito Control, Plasmodium falciparum, transgenesis},
	pages = {E6736--6743}
}

@article{bull19,
	title = {Gene-drive-mediated extinction is thwarted by population structure and evolution of sib mating},
	volume = {2019},
	issn = {2050-6201},
	doi = {10.1093/emph/eoz014},
	abstract = {Background and objectives: Genetic engineering combined with CRISPR technology has developed to the point that gene drives can, in theory, be engineered to cause extinction in countless species. Success of extinction programs now rests on the possibility of resistance evolution, which is largely unknown. Depending on the gene-drive technology, resistance may take many forms, from mutations in the nuclease target sequence (e.g. for CRISPR) to specific types of non-random population structures that limit the drive (that may block potentially any gene-drive technology).
Methodology: We develop mathematical models of various deviations from random mating to consider escapes from extinction-causing gene drives. A main emphasis here is sib mating in the face of recessive-lethal and Y-chromosome drives.
Results: Sib mating easily evolves in response to both kinds of gene drives and maintains mean fitness above 0, with equilibrium fitness depending on the level of inbreeding depression. Environmental determination of sib mating (as might stem from population density crashes) can also maintain mean fitness above 0. A version of Maynard Smith's haystack model shows that pre-existing population structure can enable drive-free subpopulations to be maintained against gene drives.
Conclusions and implications: Translation of mean fitness into population size depends on ecological details, so understanding mean fitness evolution and dynamics is merely the first step in predicting extinction. Nonetheless, these results point to possible escapes from gene-drive-mediated extinctions that lie beyond the control of genome engineering.
Lay summary: Recent gene drive technologies promise to suppress and even eradicate pests and disease vectors. Simple models of gene-drive evolution in structured populations show that extinction-causing gene drives can be thwarted both through the evolution of sib mating as well as from purely demographic processes that cluster drive-free individuals.},
	language = {eng},
	number = {1},
	journal = {Evolution, Medicine, and Public Health},
	author = {Bull, James J. and Remien, Christopher H. and Krone, Stephen M.},
	year = {2019},
	pmid = {31191905},
	pmcid = {PMC6556056},
	keywords = {evolution, fitness, genome engineering, population genetics, selfish gene},
	pages = {66--81}
}

@article{soriano-panos20,
	title = {Vector-borne epidemics driven by human mobility},
	volume = {2},
	issn = {2643-1564},
	url = {https://link.aps.org/doi/10.1103/PhysRevResearch.2.013312},
	doi = {10.1103/PhysRevResearch.2.013312},
	language = {en},
	number = {1},
	urldate = {2020-06-29},
	journal = {Physical Review Research},
	author = {Soriano-Paños, David and Arias-Castro, Juddy Heliana and Reyna-Lara, Adriana and Martínez, Hector J. and Meloni, Sandro and Gómez-Gardeñes, Jesús},
	month = mar,
	year = {2020},
	pages = {013312},
	file = {Soriano-Paños et al. - 2020 - Vector-borne epidemics driven by human mobility.pdf:/Users/bull/Zotero/storage/XTRK4QNH/Soriano-Paños et al. - 2020 - Vector-borne epidemics driven by human mobility.pdf:application/pdf}
}

@article{qu18,
	title = {Modeling the transmission of \textit{{Wolbachia}} in mosquitoes for controlling mosquito-borne diseases},
	volume = {78},
	issn = {0036-1399, 1095-712X},
	url = {https://epubs.siam.org/doi/10.1137/17M1130800},
	doi = {10.1137/17M1130800},
	abstract = {We develop and analyze an ordinary diﬀerential equation model to quantify the eﬀectiveness of diﬀerent approaches in creating a sustained infection of Wolbachia bacteria in wild mosquitoes. Wolbachia is a natural parasitic microbe that can reduce the ability of mosquitoes to spread mosquito-borne viral diseases such as dengue fever, chikungunya, and Zika. It is diﬃcult to sustain an infection of the maternal transmitted Wolbachia in a wild mosquito population because of the reduced ﬁtness of the Wolbachia-infected mosquitoes and cytoplasmic incompatibility limiting maternal transmission. The infection will only persist if the fraction of the infected mosquitoes exceeds a minimum threshold. Our two-sex mosquito model captures the complex transmission cycle by accounting for heterosexual transmission, multiple pregnant states for female mosquitoes, and the aquatic-life stage. We identify important dimensionless numbers and analyze the critical threshold condition for obtaining a sustained Wolbachia infection in the natural population. This threshold eﬀect is characterized by a backward bifurcation with three coexisting equilibria of the system of diﬀerential equations: a stable disease-free equilibrium, an unstable intermediate-infection endemic equilibrium, and a stable high-infection endemic equilibrium. We perform sensitivity analysis on epidemiological and environmental parameters to determine their relative importance to Wolbachia transmission and prevalence. We also compare the eﬀectiveness of diﬀerent integrated mitigation strategies and observe that the most eﬃcient approach to establish the Wolbachia infection is to ﬁrst reduce the natural mosquitoes and then release both infected males and pregnant females. The initial reduction of natural population could be accomplished by either residual spraying or ovitraps.},
	language = {en},
	number = {2},
	urldate = {2020-06-29},
	journal = {SIAM Journal on Applied Mathematics},
	author = {Qu, Zhuolin and Xue, Ling and Hyman, James M.},
	month = jan,
	year = {2018},
	pages = {826--852},
	file = {Qu et al. - 2018 - Modeling the Transmission of iWolbachiai in M.pdf:/Users/bull/Zotero/storage/2MV9GSTC/Qu et al. - 2018 - Modeling the Transmission of iWolbachiai in M.pdf:application/pdf}
}

@article{xue18,
	title = {Comparing the effectiveness of different strains of {Wolbachia} for controlling chikungunya, dengue fever, and zika},
	volume = {12},
	issn = {1935-2735},
	doi = {10.1371/journal.pntd.0006666},
	abstract = {Once Aedes aegypti and Aedes albopictus mosquitoes that spread Chikungunya virus, dengue virus, and Zika virus are infected with Wolbachia, they have reduced egg laying rates, reduced transmission abilities, and shorter lifespans. Since most infected mosquitoes are only infectious in the last few days of their lives, shortening a mosquito's lifespan by a day or two can greatly reduce their abilities to spread mosquito-borne viral diseases, such as Chikungunya, dengue fever, and Zika. We developed a mathematical model to compare the effectiveness of the wMel and wAlbB strains of Wolbachia for controlling the spread of these viruses. The differences among the diseases, mosquitoes, and Wolbachia strains are captured by the model parameters for the mosquito-human transmission cycle. Moreover, the model accounts for the behavior changes of infectious population created by differences in the malaise caused by these viruses. We derived the effective and basic reproduction numbers for the model that are used to estimate the number of secondary infections from the infectious populations. In the same density of Wolbachia-free Aedes aegypti or Aedes albopictus mosquitoes, we observed that wMel and wAlbB strains of Wolbachia can reduce the transmission rates of these diseases effectively.},
	language = {eng},
	number = {7},
	journal = {PLoS Neglected Tropical Diseases},
	author = {Xue, Ling and Fang, Xin and Hyman, James M.},
	year = {2018},
	pmid = {30059498},
	pmcid = {PMC6085076},
	keywords = {Aedes, Animals, Chikungunya Fever, Chikungunya virus, Dengue, Dengue Virus, Female, Humans, Male, Mosquito Control, Mosquito Vectors, Pest Control, Biological, Reproduction, Wolbachia, Zika Virus, Zika Virus Infection},
	pages = {e0006666}
}

@article{wonham06,
	title = {Transmission assumptions generate conflicting predictions in host-vector disease models: a case study in {West} {Nile} virus},
	volume = {9},
	issn = {1461-0248},
	shorttitle = {Transmission assumptions generate conflicting predictions in host-vector disease models},
	doi = {10.1111/j.1461-0248.2006.00912.x},
	abstract = {This review synthesizes the conflicting outbreak predictions generated by different biological assumptions in host-vector disease models. It is motivated by the North American outbreak of West Nile virus, an emerging infectious disease that has prompted at least five dynamical modelling studies. Mathematical models have long proven successful in investigating the dynamics and control of infectious disease systems. The underlying assumptions in these epidemiological models determine their mathematical structure, and therefore influence their predictions. A crucial assumption is the host-vector interaction encapsulated in the disease-transmission term, and a key prediction is the basic reproduction number, R(0). We connect these two model elements by demonstrating how the choice of transmission term qualitatively and quantitatively alters R(0) and therefore alters predicted disease dynamics and control implications. Whereas some transmission terms predict that reducing the host population will reduce disease outbreaks, others predict that this will exacerbate infection risk. These conflicting predictions are reconciled by understanding that different transmission terms apply biologically only at certain population densities, outside which they can generate erroneous predictions. For West Nile virus, R(0) estimates for six common North American bird species indicate that all would be effective outbreak hosts.},
	language = {eng},
	number = {6},
	journal = {Ecology Letters},
	author = {Wonham, Marjorie J. and Lewis, Mark A. and Rencławowicz, Joanna and van den Driessche, P.},
	month = jun,
	year = {2006},
	pmid = {16706915},
	keywords = {Animals, Birds, Disease Outbreaks, Encephalitis, Arbovirus, Models, Theoretical, North America, Population Density, West Nile Fever, West Nile virus},
	pages = {706--725}
}

@article{anzo-hernandez19,
	title = {The risk matrix of vector-borne diseases in metapopulation networks and its relation with local and global {R0}},
	volume = {68},
	issn = {1007-5704},
	url = {http://www.sciencedirect.com/science/article/pii/S1007570418301837},
	doi = {10.1016/j.cnsns.2018.06.006},
	abstract = {The basic reproduction number R0 is an index worldwide commonly used by public health organizations as a key estimator of the severity of a given epidemic. In this work we use a Lagrangian approach to model vector-borne diseases (SIR-SI) into a metapopulation network in order to derive an expression of the basic reproduction number and we analyze its dependency on human mobility. We prove that this index can be computed by evaluating the spectral radius of the risk matrix W, whose entries Wij are the number of secondary cases in patch j produced by the inclusion of a single infected human in patch i. Based on the risk matrix, we propose a risk index which locally describes the epidemic vulnerability, while R0 give us an estimation of the global vulnerability. Further, we numerically analyze the effect of human mobility over the values of R0 in a system composed of two and three patches, and for a network connected in a star topology configuration.},
	language = {en},
	urldate = {2020-06-29},
	journal = {Communications in Nonlinear Science and Numerical Simulation},
	author = {Anzo-Hernández, A. and Bonilla-Capilla, B. and Velázquez-Castro, J. and Soto-Bajo, M. and Fraguela-Collar, A.},
	month = mar,
	year = {2019},
	keywords = {Basic reproduction number, Human mobility, Metapopulation networks, Vector-borne disease},
	pages = {1--14},
	file = {ScienceDirect Snapshot:/Users/bull/Zotero/storage/TZGQJFUV/S1007570418301837.html:text/html}
}

@techreport{khamis20,
	type = {preprint},
	title = {The effect of dispersal and preferential mating on the genetic control of mosquitoes},
	url = {http://biorxiv.org/lookup/doi/10.1101/2020.05.25.114413},
	abstract = {Abstract
          
            Mosquito-borne diseases cause significant social and economic damage across much of the globe. New biotechnologies that utilise manipulations of the mosquito genome have been developed to combat disease. The successful implementation of genetic mosquito control technologies may depend upon ecological, evolutionary and environmental factors, as well as the specifications of the chosen technology. Understanding the influence of these external factors will help inform how best to deploy a chosen technology to control vectors of infectious diseases. We use a continuous-time stochastic spatial network model of a mosquito life-cycle coupled to population genetics models to investigate the impact of releasing seven types of genetic control technology: a self-limiting lethal gene, two underdominance threshold gene drives, two homing gene drives and two
            Wolbachia
            systems. We apply the mathematical framework to understand control interventions of two archetypes of mosquito species: a short-range dispersing
            Aedes aegypti
            and comparatively longer-range dispersing
            Anopheles gambiae
            . We show that mosquito dispersal behaviour is an extremely important factor in determining the outcome of a release programme. Assortative mating – where the mating success of genetically modified males is lower than their wild counterparts – can facilitate the spatial containment of gene drives. The rapid evolution of strong mating preference can damage the efficacy of control efforts for all control technologies. We suggest that there cannot be a one-size-fits-all approach to regulation and implementation of vector control; there must be application-specific control plans that take account of understudied ecological, evolutionary and environmental factors.},
	language = {en},
	urldate = {2020-06-29},
	institution = {Ecology},
	author = {Khamis, Doran and El Mouden, Claire and Kura, Klodeta and Bonsall, Michael B.},
	month = may,
	year = {2020},
	doi = {10.1101/2020.05.25.114413},
	file = {Khamis et al. - 2020 - The effect of dispersal and preferential mating on.pdf:/Users/bull/Zotero/storage/JUIT74KF/Khamis et al. - 2020 - The effect of dispersal and preferential mating on.pdf:application/pdf}
}

@article{cosner09,
	title = {The effects of human movement on the persistence of vector-borne diseases},
	volume = {258},
	issn = {1095-8541},
	doi = {10.1016/j.jtbi.2009.02.016},
	abstract = {With the recent resurgence of vector-borne diseases due to urbanization and development there is an urgent need to understand the dynamics of vector-borne diseases in rapidly changing urban environments. For example, many empirical studies have produced the disturbing finding that diseases continue to persist in modern city centers with zero or low rates of transmission. We develop spatial models of vector-borne disease dynamics on a network of patches to examine how the movement of humans in heterogeneous environments affects transmission. We show that the movement of humans between patches is sufficient to maintain disease persistence in patches with zero transmission. We construct two classes of models using different approaches: (i) Lagrangian models that mimic human commuting behavior and (ii) Eulerian models that mimic human migration. We determine the basic reproduction number R(0) for both modeling approaches. We show that for both approaches that if the disease-free equilibrium is stable (R(0){\textless}1) then it is globally stable and if the disease-free equilibrium is unstable (R(0){\textgreater}1) then there exists a unique positive (endemic) equilibrium that is globally stable among positive solutions. Finally, we prove in general that Lagrangian and Eulerian modeling approaches are not equivalent. The modeling approaches presented provide a framework to explore spatial vector-borne disease dynamics and control in heterogeneous environments. As an example, we consider two patches in which the disease dies out in both patches when there is no movement between them. Numerical simulations demonstrate that the disease becomes endemic in both patches when humans move between the two patches.},
	language = {eng},
	number = {4},
	journal = {Journal of Theoretical Biology},
	author = {Cosner, C. and Beier, J. C. and Cantrell, R. S. and Impoinvil, D. and Kapitanski, L. and Potts, M. D. and Troyo, A. and Ruan, S.},
	month = jun,
	year = {2009},
	pmid = {19265711},
	pmcid = {PMC2684576},
	keywords = {Animals, Cities, Computer Simulation, Disease Transmission, Infectious, Disease Vectors, Humans, Models, Biological, Models, Statistical, Movement, Prevalence},
	pages = {550--560}
}

@article{gandon18,
	title = {Evolution and manipulation of vector host choice},
	volume = {192},
	issn = {1537-5323},
	doi = {10.1086/697575},
	abstract = {The transmission of many animal and plant diseases relies on the behavior of arthropod vectors. In particular, the specific preference for infected or uninfected hosts observed in many vector species is expected to affect the circulation of vector-borne diseases. Here I develop a theoretical framework to study the epidemiology and evolution of the manipulation of host choice behavior of vectors. I show that vector preference strategies have dramatic epidemiological consequences. I also explore the evolution of vector host choice under different scenarios regarding control of the vector behavior by the pathogen. This analysis yields multiple evolutionary outcomes and explains the diversity of host choice behaviors observed in a broad range of vector-borne diseases. In particular, this analysis helps us understand why several pathogens have evolved manipulation strategies that vary with the infectious status of their vector species while other pathogens seem unable to evolve such complex conditional strategies. I argue that contrasting the behavior of infected and uninfected vectors is key to revealing the mechanistic constraints acting on the evolution of the manipulation of vector behavior.},
	language = {eng},
	number = {1},
	journal = {The American Naturalist},
	author = {Gandon, Sylvain},
	year = {2018},
	pmid = {29897804},
	keywords = {Animals, Arthropod Vectors, Biological Evolution, Choice Behavior, Disease Transmission, Infectious, Epidemiologic Factors, evolutionary epidemiology theory, Models, Biological, parasite manipulation, vector behavior, vector-borne disease},
	pages = {23--34}
}

@article{prosper12,
	title = {Assessing the role of spatial heterogeneity and human movement in malaria dynamics and control},
	volume = {303},
	issn = {1095-8541},
	doi = {10.1016/j.jtbi.2012.02.010},
	abstract = {Mathematical models developed for studying malaria dynamics often focus on a single, homogeneous population. However, human movement connects environments with potentially different malaria transmission characteristics. To address the role of human movement and spatial heterogeneity in malaria transmission and malaria control, we consider a simple malaria metapopulation model incorporating two regions, or patches, connected by human movement, with different degrees of malaria transmission in each patch. Using our two-patch model, we calculate and analyze the basic reproduction number, R(0), an epidemiologically important threshold quantity that indicates whether malaria will persist or go extinct in a population. Although R(0) depends on the rates of human movement, we show that R(0) is always bounded between the two quantities R(01) and R(02)-the reproduction numbers for the two patches if isolated. If without migration, the disease is endemic in one patch but not in the other, then the addition of human migration can cause the disease to persist in both patches. This result indicates that regions with low malaria transmission should have an interest in helping to control or eliminate malaria in regions with higher malaria endemicity if human movement connects them. Performing a sensitivity analysis of R(0) and the endemic equilibrium to various parameters in the two-patch model allowed us to determine, under different parameterizations of the model, which patch will be the better target for control measures, and within that patch, what type of control measure should be implemented. In the analysis of R(0), we found that if the extrinsic incubation period is shorter than the average mosquito lifespan, the control measures should be targeted towards reducing the mosquito biting rate. On the other hand, if the extrinsic incubation period is longer than the average mosquito lifespan, control measures targeting the mosquito death rate will be more effective. Intuitively, one might think that resources for malaria control should be allocated to the region with higher malaria transmission. However, our sensitivity analyses indicated that this is not always the case. In fact, if migration into the lower transmission patch is much faster than migration into the higher transmission patch, the lower transmission patch is potentially the better target for malaria control efforts. While human movement between regions poses challenges to malaria control and elimination, if estimates of relevant parameters in the model are known, including migration rates, our results can help inform which region to target and what type of control measure to implement for the greatest success.},
	language = {eng},
	journal = {Journal of Theoretical Biology},
	author = {Prosper, Olivia and Ruktanonchai, Nick and Martcheva, Maia},
	month = jun,
	year = {2012},
	pmid = {22525434},
	keywords = {Basic Reproduction Number, Ecosystem, Emigration and Immigration, Humans, Malaria, Models, Biological, Movement, Population Dynamics, Seasons},
	pages = {1--14}
}

@article{ruktanonchai16,
	title = {Parasite sources and sinks in a patched {Ross}-{Macdonald} malaria model with human and mosquito movement: {Implications} for control},
	volume = {279},
	issn = {1879-3134},
	shorttitle = {Parasite sources and sinks in a patched {Ross}-{Macdonald} malaria model with human and mosquito movement},
	doi = {10.1016/j.mbs.2016.06.012},
	abstract = {We consider the dynamics of a mosquito-transmitted pathogen in a multi-patch Ross-Macdonald malaria model with mobile human hosts, mobile vectors, and a heterogeneous environment. We show the existence of a globally stable steady state, and a threshold that determines whether a pathogen is either absent from all patches, or endemic and present at some level in all patches. Each patch is characterized by a local basic reproduction number, whose value predicts whether the disease is cleared or not when the patch is isolated: patches are known as "demographic sinks" if they have a local basic reproduction number less than one, and hence would clear the disease if isolated; patches with a basic reproduction number above one would sustain endemic infection in isolation, and become "demographic sources" of parasites when connected to other patches. Sources are also considered focal areas of transmission for the larger landscape, as they export excess parasites to other areas and can sustain parasite populations. We show how to determine the various basic reproduction numbers from steady state estimates in the patched network and knowledge of additional model parameters, hereby identifying parasite sources in the process. This is useful in the context of control of the infection on natural landscapes, because a commonly suggested strategy is to target focal areas, in order to make their corresponding basic reproduction numbers less than one, effectively turning them into sinks. We show that this is indeed a successful control strategy-albeit a conservative and possibly expensive one-in case either the human host, or the vector does not move. However, we also show that when both humans and vectors move, this strategy may fail, depending on the specific movement patterns exhibited by hosts and vectors.},
	language = {eng},
	journal = {Mathematical Biosciences},
	author = {Ruktanonchai, Nick W. and Smith, David L. and De Leenheer, Patrick},
	year = {2016},
	pmid = {27436636},
	keywords = {Animals, Basic reproduction number, Control, Culicidae, Humans, Malaria, Malaria transmission, Models, Theoretical, Monotone systems, Mosquito Vectors, Patched model},
	pages = {90--101}
}

@article{hoffmann11,
	title = {Successful establishment of {Wolbachia} in {Aedes} populations to suppress dengue transmission},
	volume = {476},
	issn = {1476-4687},
	doi = {10.1038/nature10356},
	abstract = {Genetic manipulations of insect populations for pest control have been advocated for some time, but there are few cases where manipulated individuals have been released in the field and no cases where they have successfully invaded target populations. Population transformation using the intracellular bacterium Wolbachia is particularly attractive because this maternally-inherited agent provides a powerful mechanism to invade natural populations through cytoplasmic incompatibility. When Wolbachia are introduced into mosquitoes, they interfere with pathogen transmission and influence key life history traits such as lifespan. Here we describe how the wMel Wolbachia infection, introduced into the dengue vector Aedes aegypti from Drosophila melanogaster, successfully invaded two natural A. aegypti populations in Australia, reaching near-fixation in a few months following releases of wMel-infected A. aegypti adults. Models with plausible parameter values indicate that Wolbachia-infected mosquitoes suffered relatively small fitness costs, leading to an unstable equilibrium frequency {\textless}30\% that must be exceeded for invasion. These findings demonstrate that Wolbachia-based strategies can be deployed as a practical approach to dengue suppression with potential for area-wide implementation.},
	language = {eng},
	number = {7361},
	journal = {Nature},
	author = {Hoffmann, A. A. and Montgomery, B. L. and Popovici, J. and Iturbe-Ormaetxe, I. and Johnson, P. H. and Muzzi, F. and Greenfield, M. and Durkan, M. and Leong, Y. S. and Dong, Y. and Cook, H. and Axford, J. and Callahan, A. G. and Kenny, N. and Omodei, C. and McGraw, E. A. and Ryan, P. A. and Ritchie, S. A. and Turelli, M. and O'Neill, S. L.},
	month = aug,
	year = {2011},
	pmid = {21866160},
	keywords = {Aedes, Animals, Dengue, Dengue Virus, Drosophila melanogaster, Female, Humans, Insect Vectors, Male, Pest Control, Biological, Queensland, Time Factors, Wolbachia},
	pages = {454--457}
}

@article{schmidt17,
	title = {Local introduction and heterogeneous spatial spread of dengue-suppressing {Wolbachia} through an urban population of {Aedes} aegypti},
	volume = {15},
	issn = {1545-7885},
	doi = {10.1371/journal.pbio.2001894},
	abstract = {Dengue-suppressing Wolbachia strains are promising tools for arbovirus control, particularly as they have the potential to self-spread following local introductions. To test this, we followed the frequency of the transinfected Wolbachia strain wMel through Ae. aegypti in Cairns, Australia, following releases at 3 nonisolated locations within the city in early 2013. Spatial spread was analysed graphically using interpolation and by fitting a statistical model describing the position and width of the wave. For the larger 2 of the 3 releases (covering 0.97 km2 and 0.52 km2), we observed slow but steady spatial spread, at about 100-200 m per year, roughly consistent with theoretical predictions. In contrast, the smallest release (0.11 km2) produced erratic temporal and spatial dynamics, with little evidence of spread after 2 years. This is consistent with the prediction concerning fitness-decreasing Wolbachia transinfections that a minimum release area is needed to achieve stable local establishment and spread in continuous habitats. Our graphical and likelihood analyses produced broadly consistent estimates of wave speed and wave width. Spread at all sites was spatially heterogeneous, suggesting that environmental heterogeneity will affect large-scale Wolbachia transformations of urban mosquito populations. The persistence and spread of Wolbachia in release areas meeting minimum area requirements indicates the promise of successful large-scale population transformation.},
	language = {eng},
	number = {5},
	journal = {PLoS Biology},
	author = {Schmidt, Tom L. and Barton, Nicholas H. and Rašić, Gordana and Turley, Andrew P. and Montgomery, Brian L. and Iturbe-Ormaetxe, Inaki and Cook, Peter E. and Ryan, Peter A. and Ritchie, Scott A. and Hoffmann, Ary A. and O'Neill, Scott L. and Turelli, Michael},
	year = {2017},
	pmid = {28557993},
	pmcid = {PMC5448718},
	keywords = {Aedes, Animals, Biological Control Agents, Colony Collapse, Computer Heuristics, Dengue, Dengue Virus, Disease Vectors, Female, Global Health, Health Transition, Humans, Infection Control, Male, Models, Biological, Parks, Recreational, Queensland, Spatio-Temporal Analysis, Urbanization, Wolbachia},
	pages = {e2001894}
}

@article{gould06,
	title = {Genetic Strategies for Controlling Mosquito-Borne Diseases},
	volume = {94},
	journal = {American Scientist},
	author = {Gould, F and Magori, K and Huang, Y},
	year = {2006},
	pages = {238 -- 346}
}

@article{evans19,
	title = {Transgenic {Aedes} aegypti Mosquitoes Transfer Genes into a Natural Population},
	volume = {9},
	issn = {2045-2322},
	doi = {10.1038/s41598-019-49660-6},
	abstract = {In an attempt to control the mosquito-borne diseases yellow fever, dengue, chikungunya, and Zika fevers, a strain of transgenically modified Aedes aegypti mosquitoes containing a dominant lethal gene has been developed by a commercial company, Oxitec Ltd. If lethality is complete, releasing this strain should only reduce population size and not affect the genetics of the target populations. Approximately 450 thousand males of this strain were released each week for 27 months in Jacobina, Bahia, Brazil. We genotyped the release strain and the target Jacobina population before releases began for {\textgreater}21,000 single nucleotide polymorphisms (SNPs). Genetic sampling from the target population six, 12, and 27-30 months after releases commenced provides clear evidence that portions of the transgenic strain genome have been incorporated into the target population. Evidently, rare viable hybrid offspring between the release strain and the Jacobina population are sufficiently robust to be able to reproduce in nature. The release strain was developed using a strain originally from Cuba, then outcrossed to a Mexican population. Thus, Jacobina Ae. aegypti are now a mix of three populations. It is unclear how this may affect disease transmission or affect other efforts to control these dangerous vectors. These results highlight the importance of having in place a genetic monitoring program during such releases to detect un-anticipated outcomes.},
	language = {eng},
	number = {1},
	journal = {Scientific Reports},
	author = {Evans, Benjamin R. and Kotsakiozi, Panayiota and Costa-da-Silva, Andre Luis and Ioshino, Rafaella Sayuri and Garziera, Luiza and Pedrosa, Michele C. and Malavasi, Aldo and Virginio, Jair F. and Capurro, Margareth L. and Powell, Jeffrey R.},
	year = {2019},
	pmid = {31506595},
	pmcid = {PMC6736937},
	pages = {13047}
}

@article{north13,
	title = {Modelling the spatial spread of a homing endonuclease gene in a mosquito population},
	volume = {50},
	issn = {0021-8901},
	doi = {10.1111/1365-2664.12133},
	abstract = {SUMMARY: Homing endonuclease genes (HEGs) exist naturally in many single-celled organisms and can show extremely strong genetic drive allowing them to spread through populations into which they are introduced. They are being investigated as tools to manipulate the populations of important vectors of human disease, in particular the mosquitoes that transmit malaria. Before HEGs can be deployed, it is important to study their spatial spread in order to design efficient release strategies.A spatially explicit model is developed to study the spread of a HEG through a landscape whose structure is defined by the distribution of mosquito breeding and feeding sites. The model is motivated by the biology of the major vectors of malaria in Africa. The conditions for spread, fixation and loss of two major types of HEG are explored in different landscapes.In landscapes where mosquito resources are abundant, the conditions for spread are well approximated by a mean-field model. Where a HEG imposes a genetic load, it can cause population extinction, though spatial models more often predict population suppression.In certain types of landscapes where mosquito resources are rare, an introduced HEG may be prevented from moving between local mosquito populations and so a simple release strategy is unlikely to be effective, yet if the HEG succeeds in spreading population extinction is a feasible outcome. Increasing the number of release sites at the expense of releasing fewer mosquitoes per site reduces the probability that a HEG will fail.Synthesis and applications. The model presented asks for the first time how the spatial structure of mosquito populations will influence the effectiveness of a technology that is being rapidly developed for vector control. If homing endonuclease genes (HEGs) are to be used in this way, we have qualified the importance of accounting for landscape characteristics in both the execution and the expectation of their application. The next stage is to use the model to study the spread of HEGs through real landscapes where releases may take place, something that will be facilitated by the results of the present study.},
	language = {ENG},
	number = {5},
	journal = {The Journal of Applied Ecology},
	author = {North, Ace and Burt, Austin and Godfray, H. Charles J. and Buckley, Yvonne},
	month = oct,
	year = {2013},
	pmid = {25558082},
	pmcid = {PMC4277857},
	keywords = {Malaria, Anopheles, epidemiology, spatial modelling, spatial spread, vector-borne disease, malaria},
	pages = {1216--1225}
}


@article{mccallum01,
	title = {How should pathogen transmission be modelled?},
	volume = {16},
	issn = {1872-8383},
	doi = {10.1016/s0169-5347(01)02144-9},
	abstract = {Host-pathogen models are essential for designing strategies for managing disease threats to humans, wild animals and domestic animals. The behaviour of these models is greatly affected by the way in which transmission between infected and susceptible hosts is modelled. Since host-pathogen models were first developed at the beginning of the 20th century, the 'mass action' assumption has almost always been used for transmission. Recently, however, it has been suggested that mass action has often been modelled wrongly. Alternative models of transmission are beginning to appear, as are empirical tests of transmission dynamics.},
	language = {eng},
	number = {6},
	journal = {Trends in Ecology \& Evolution},
	author = {McCallum, H. and Barlow, N. and Hone, J.},
	month = jun,
	year = {2001},
	pmid = {11369107},
	pages = {295--300}
}
@Manual{R19,
    title = {R: A Language and Environment for Statistical Computing},
    author = {{R Core Team}},
    organization = {R Foundation for Statistical Computing},
    address = {Vienna, Austria},
    year = {2019},
    url = {https://www.R-project.org/},
  }

@article{tabashnik12,
	title = {Delaying corn rootworm resistance to {Bt} corn},
	volume = {105},
	issn = {0022-0493},
	abstract = {Transgenic crops producing Bacillus thuringiensis (Bt) toxins for insect control have been successful, but their efficacy is reduced when pests evolve resistance. To delay pest resistance to Bt crops, the U.S. Environmental Protection Agency (EPA) has required refuges of host plants that do not produce Bt toxins to promote survival of susceptible pests. Such refuges are expected to be most effective if the Bt plants deliver a dose of toxin high enough to kill nearly all hybrid progeny produced by matings between resistant and susceptible pests. In 2003, the EPA first registered corn, Zea mays L., producing a Bt toxin (Cry3Bb1) that kills western corn rootworm, Diabrotica virgifera virgifera LeConte, one of the most economically important crop pests in the United States. The EPA requires minimum refuges of 20\% for Cry3Bb1 corn and 5\% for corn producing two Bt toxins active against corn rootworms. We conclude that the current refuge requirements are not adequate, because Bt corn hybrids active against corn rootworms do not meet the high-dose standard, and western corn rootworm has rapidly evolved resistance to Cry3Bb1 corn in the laboratory, greenhouse, and field. Accordingly, we recommend increasing the minimum refuge for Bt corn targeting corn rootworms to 50\% for plants producing one toxin active against these pests and to 20\% for plants producing two toxins active against these pests. Increasing the minimum refuge percentage can help to delay pest resistance, encourage integrated pest management, and promote more sustainable crop protection.},
	language = {eng},
	number = {3},
	journal = {Journal of Economic Entomology},
	author = {Tabashnik, Bruce E. and Gould, Fred},
	month = jun,
	year = {2012},
	pmid = {22812111},
	keywords = {Animals, Bacterial Proteins, Beetles, Endotoxins, Hemolysin Proteins, Insect Control, Insecticide Resistance, Larva, Plants, Genetically Modified, Zea mays},
	pages = {767--776}
}

@article{jin15,
	title = {Large-scale test of the natural refuge strategy for delaying insect resistance to transgenic {Bt} crops},
	volume = {33},
	issn = {1546-1696},
	doi = {10.1038/nbt.3100},
	abstract = {The 'natural refuge strategy" for delaying insect resistance to transgenic cotton that produces insecticidal proteins from Bacillus thuringiensis (Bt) relies on refuges of host plants other than cotton that do not make Bt toxins. We tested this widely adopted strategy by comparing predictions from modeling with data from a four-year field study of cotton bollworm (Helicoverpa armigera) resistance to transgenic cotton producing Bt toxin Cry1Ac in six provinces of northern China. Bioassay data revealed that the percentage of resistant insects increased from 0.93\% in 2010 to 5.5\% in 2013. Modeling predicted that the percentage of resistant insects would exceed 98\% in 2013 without natural refuges, but would increase to only 1.1\% if natural refuges were as effective as non-Bt cotton refuges. Therefore, the results imply that natural refuges delayed resistance, but were not as effective as an equivalent area of non-Bt cotton refuges. The percentage of resistant insects with nonrecessive inheritance of resistance increased from 37\% in 2010 to 84\% in 2013. Switching to Bt cotton producing two or more toxins and integrating other control tactics could slow further increases in resistance.},
	language = {eng},
	number = {2},
	journal = {Nature Biotechnology},
	author = {Jin, Lin and Zhang, Haonan and Lu, Yanhui and Yang, Yihua and Wu, Kongming and Tabashnik, Bruce E. and Wu, Yidong},
	month = feb,
	year = {2015},
	pmid = {25503384},
	keywords = {Animals, Bacillus thuringiensis, Bacterial Proteins, Endotoxins, Gossypium, Hemolysin Proteins, Insecticide Resistance, Insects, Lepidoptera, Pest Control, Biological, Plants, Genetically Modified},
	pages = {169--174}
}

@article{tanaka17,
	title = {Spatial gene drives and pushed genetic waves},
	volume = {114},
	issn = {1091-6490},
	doi = {10.1073/pnas.1705868114},
	abstract = {Gene drives have the potential to rapidly replace a harmful wild-type allele with a gene drive allele engineered to have desired functionalities. However, an accidental or premature release of a gene drive construct to the natural environment could damage an ecosystem irreversibly. Thus, it is important to understand the spatiotemporal consequences of the super-Mendelian population genetics before potential applications. Here, we use a reaction-diffusion model for sexually reproducing diploid organisms to study how a locally introduced gene drive allele spreads to replace the wild-type allele, although it possesses a selective disadvantage s {\textgreater} 0. Using methods developed by Barton and collaborators, we show that socially responsible gene drives require 0.5 {\textless} s {\textless} 0.697, a rather narrow range. In this "pushed wave" regime, the spatial spreading of gene drives will be initiated only when the initial frequency distribution is above a threshold profile called "critical propagule," which acts as a safeguard against accidental release. We also study how the spatial spread of the pushed wave can be stopped by making gene drives uniquely vulnerable ("sensitizing drive") in a way that is harmless for a wild-type allele. Finally, we show that appropriately sensitized drives in two dimensions can be stopped, even by imperfect barriers perforated by a series of gaps.},
	language = {eng},
	number = {32},
	journal = {Proceedings of the National Academy of Sciences of the United States of America},
	author = {Tanaka, Hidenori and Stone, Howard A. and Nelson, David R.},
	year = {2017},
	pmid = {28743753},
	pmcid = {PMC5559037},
	keywords = {bistable wave, Computer Simulation, Ecosystem, Fisher wave, gene drive, Gene Drive Technology, Genetics, Population, Models, Genetic, Population Dynamics},
	pages = {8452--8457}
}

@article{barton11,
	title = {Spatial waves of advance with bistable dynamics: cytoplasmic and genetic analogues of {Allee} effects},
	volume = {178},
	issn = {1537-5323},
	shorttitle = {Spatial waves of advance with bistable dynamics},
	doi = {10.1086/661246},
	abstract = {Unlike unconditionally advantageous "Fisherian" variants that tend to spread throughout a species range once introduced anywhere, "bistable" variants, such as chromosome translocations, have two alternative stable frequencies, absence and (near) fixation. Analogous to populations with Allee effects, bistable variants tend to increase locally only once they become sufficiently common, and their spread depends on their rate of increase averaged over all frequencies. Several proposed manipulations of insect populations, such as using Wolbachia or "engineered underdominance" to suppress vector-borne diseases, produce bistable rather than Fisherian dynamics. We synthesize and extend theoretical analyses concerning three features of their spatial behavior: rate of spread, conditions to initiate spread from a localized introduction, and wave stopping caused by variation in population densities or dispersal rates. Unlike Fisherian variants, bistable variants tend to spread spatially only for particular parameter combinations and initial conditions. Wave initiation requires introduction over an extended region, while subsequent spatial spread is slower than for Fisherian waves and can easily be halted by local spatial inhomogeneities. We present several new results, including robust sufficient conditions to initiate (and stop) spread, using a one-parameter cubic approximation applicable to several models. The results have both basic and applied implications.},
	language = {eng},
	number = {3},
	journal = {The American Naturalist},
	author = {Barton, N H and Turelli, Michael},
	month = sep,
	year = {2011},
	pmid = {21828986},
	keywords = {Animals, Biological Evolution, Gene Flow, Insects, Models, Genetic, Population Dynamics, Wolbachia},
	pages = {E48--75}
}
